# Supplementary material for: Guidance on Selecting Optimal Steady-State Tacrolimus Concentrations for Continuous IV Perfusion: Insights from Physiologically Based Pharmacokinetic Modeling
Source: Pharmaceuticals (Basel). 2024 Aug 8;17(8):1047. doi: 10.3390/ph17081047 (PMC11357179; doi:10.3390/ph17081047)
Supplement: Supplementary file 1 [file pharmaceuticals-17-01047-s001.zip]

Archive with 1 entries (1 files):
- pharmaceuticals-3102899-supplementary.pdf
